# Supplementary material for: Immunosuppressant-Induced Alteration of Gut Microbiota Causes Loss of Skeletal Muscle Mass: Evidence from Animal Experiments Using Mice and Observational Study on Humans
Source: J Clin Med. 2025 Feb 27;14(5):1628. doi: 10.3390/jcm14051628 (PMC11900293; doi:10.3390/jcm14051628)
Supplement: Supplementary file 1 [file jcm-14-01628-s001.zip]

Archive with 1 entries (1 files):
- jcm-3430004-supplementary.pdf
